# Supplementary material for: Delayed tumor-draining lymph node irradiation preserves the efficacy of combined radiotherapy and immune checkpoint blockade in models of metastatic disease
Source: Nat Commun. 2024 Jun 29;15:5500. doi: 10.1038/s41467-024-49873-y (PMC11217506; doi:10.1038/s41467-024-49873-y)
Supplement: Supplementary file 4 — Source Data [file 41467_2024_49873_MOESM4_ESM.xlsx]

## Sheet: Fig. 1
	C	5.76
		5.37
		0.761
		9.77
		562

## Sheet: Fig. 2
	B	Days after tumor IR	Sham IR	TM IR	TM + C-DLN IR
		18	1
		13	1
		18	1
		8	1
		15	1
		14	1
		11	1
		11	1
		29		1
		43		1
		32		1
		51		1
		25		1
		43		0
		39			1
		33			1
		51			1
		34			1
		39			1
		34			1
	C	Days after tumor IR	Sham IR								TM IR						TM + C-DLN IR
		0	59.904	109.33	89.888	101.124	103.518	96.9105	80.631	108.841	77.064	87.48	95.648	74.431	67.5	106.171	76.832	98.784	68.75	78.652	94.08	62.9565
		1	66.25	135.816	99.144	207.103	132.278	139.537	113.4	140.4	118.8	144.869	156.325	85.176	77.5	116.058	88.434	134.54	82.472	99.238	109.33	105.875
		2	90.944	169	114.376	248.832	139.24	167.706	130.696	168.683	161.84	113.715	182.648	87.48	93.312	172.827	93.288	127.056	99.144	90.944	113.715	151.552
		3
		4	97.216	234.406	146.853	384.75	182.952	265.243	227.812	253.127	140.306	89.888	205.167	62.775	90.396	122.4	80	121.835	99.825	90.944	91.2925	166.887
		5	103.968	291.688	177.315	530	239.447	329.122	332.838	352.8	144.869	90.584	183.996	60.75	121.835	132.095	85.833	112.694	127.056	83.106	109.76	114.376
		6	114.376	329.06	251.896	633.938	310.284	406.56	582.624	529.254	132.618	73.2305	159.359	48.749	110.412	109.651	63.48	122.4	94.64	63.75	98.784	139.537
		7	137.216	436.364							123.576	67.228	183.996	44.1	124.2	115.351	72.03	124.2	111.012	75.712	101.92	149.916
		8	173.95	460.768	271.472	1028.77	409.05	505.4	927.545	892.8	128.375	49.392	171.5	43.2	130.696	103.968	78.75	116.964	107.217	68.75	81.9315	151.838
		9
		10	241.875	612.864							122.793	65.664	159.359	36.1	166.635	68.75	78.0325	121.104	81.9315	60.7475	90.396	156.775
		11	259.92	723.078	463.736	1227.01	623.971	668.165	1403.33	1227.01	138.384	53.621	164.152	28.7875	178.537	77.2475	76.25	135	67.968	57.434	87.88	180.336
		12	287.086	891.075	652.453	1301.81	695.75	992.452	1785.18	1642.28	127.8	45.387	186.2	23.958	186.2	80.19	53.24	143.258	65.1655	57.7125	75	166.887
		13	398.816	1146.07							152.46	50.274	183.75	0	246.402	81.461	60.016	146.98	69.12	52.038	78.75	171.113
		14	520.704	1372.88	820.228		937.692	1333.58			177.315	62.9565	222.188	0	335.16	71.656	68.85	160.744	68.4285	72.03	73.2305	204.723
		15	704.114	1517.28	926.718		1071.63	1637.86			196	67.968	243.089	20.1465	393.348	74.4385	73.002	176.418	65.664	78.75	64.538	228.096
		16	796.544								238.464	75	255.528	14.2155	410.827	49.726	83.75	204.723	66.816	85.176	66.654	239.805
		17
		18	1056.76		1449.46		1381.8				327.652	99.825	333.036	0	456.192	40.678	134.018	250.463	53.958	105.056	87.1335	319.41
		19	1478.06								429.792	127.8	389.207	25.725	658.317	57.6	175.338	346.286	73.75	117.74	111.925	431.695
		20									471.3	149.988	451.584	21.504	689.098	51.6375	215.825	420.079	89.2375	151.552	122.786	463.736
		21									518.94	127.056	494.95	16.8175	739.26	61.852	233.928	469.8	97.216	154.213	149.916	514.425
		22
		23
		24									668.367	201.64	671.277	17.661	891.136	71.656	292.032	590	85.6745	200.9	273.78	766.324
		25									724.722	213.564	730.682	18.9225	1017.55	54.675	312.05	681.408	75.712	223.818	216.763	576.24
		26									744.185	221.778	825.246	38.988	1109.38	46.464	307.242	640	109.651	251.256	242.47	645.048
		27									864.234	248.368		56.7	1169.35	53.24	375.7	769.824	99.0945	372.287	272	724.722
		28									935.192	251.256	861.184	57.7125	1522.38	52.65	357.575	767.083	99.0945	479.859	342.924	817.216
		29									1024.87	280.845	943.2	63.7875		62.422	419.05	819.346	100.719	567.582	349.272	864.234
		30
		31
		32									1239.75	324.769	1046.88	85.176		70.8295	472.384	921.736	122.4	785.293	550.427	932.362
		33										364.863	1109.38	80.631		84.5325	426.888	1019.59	120.6	829.985	566.636	974.68
		34										447.174	1220.61	132.278		99.825	510.3	1250.6	147.875	1064.96	637.562	1098.08
		35										526.904		185.13		127.056	638.666		134.54		711.504	1236.99
		36										624.24		191.896		146.853	705.6		158.994		796.544	1379.74
		37
		38
		39										837.828		216.763		289.132	1007.13		241.875		1089.29
		40
		41										992.452		290.521		445.423	1663.89		303.116
		42
		43										1267.5		339.562		635.419			392.089
		44
		45
		46												638.144					598.23
		47												694.008					675.491
		48
		49												934.626					821.34
		50
		51												1341.98					1361.65
	D	Sham IR	TM IR	TM + C-DLN IR		E		BEST RESP	BEST AVG RESP	mRECIST
			-55.93				Sham IR	129.06	69.71	mPD
			-24.67					299.13	143.35	mPD
			-14.29					202.01	96.74	mPD
				-7.57				917.34	399.95	mPD
				-5.73				295.15	127.54	mPD
				-2.76				421.51	211.9	mPD
				24.11				1050.36	378.5	mPD
				24.14				720.28	257.87	mPD
			52.51				TM IR	59.34	73.8	mPD
		69.71						-48.12	-14.29	mSD
			73.8					66.61	81.98	mPD
			81.98					-100	-55.93	mCR
		96.74						84	52.51	mPD
				119.24				-61.69	-24.67	mPR
		127.54					TM + C-DLN IR	-30.71	-2.76	mSD
		143.35						18.4	24.11	mSD
		211.9						-5.21	24.14	mSD
		257.87						-33.84	-7.57	mSD
		378.5						-31.4	-5.73	mSD
		399.95						138.13	119.24	mPD

## Sheet: Fig. 3
	B	Days after tumor IR	Sham IR + ICI									TM IR + ICI									TM + C-DLN IR + ICI
		0	68.4285	91.2925	72.828	82.472	103.968	80.631	54.675	111.012	146.072	117	75	75.429	97.216	78.0325	75.429	105.056	109.512	61.7625	81.461	78.416	101.92	93.288	90.75	90.75
		1	86.2125	108.147	102.85	93.775	114.873	123.576	59.7375	157.115	119.072	105.966	92.2625	67.5	123.008	99.825	109.651	114.376	122.4	106.624	104.284	93.312	136.93	113.438	110.466	110.466
		2	112.091	109.35	84.27	75	118.8	120.213	98.3125	178.85	153.062	100.719	101.338	84.27	116.614	96.228	183.75	128.993	179.56	111.012	105.593	90.396	141.312	114.95	120.213	116.058
		3							114.464	204.768	139.707	113.4	98.784	76.7295	114.376	98.3125	210.495	149.504	145.8	143.36
		4	136.93	160.003	94.1015	63.6265	105.056	147.6	117.975	213.16	167.445	122.4	98.784	46.225	114.376	107.217	240.125	161.604	108.147	139.264	94.08	87.48	156.816	101.4	132.278	106.624
		5	154.213	246.24	86.25	70	112.091	167.936													104.284	87.079	136.462	105.456	123.462	106.624
		6	199.838	401.157	89.7345	49.6125	139.537	180.774													122.4	64.061	135.816	117.975	106.434	114.376
		7							149.4	249.018	142.956	85.176	59.643	46.464	62.9565	61.852	205.8	163.849	51.262	35.64
		8	209.952	595.508	91.936	39.2	175.071	208.25													114.376	72.5	127.8	103.933	95.506	88.4835
		9							228.888	289.132	141.426	75.6315	70	34.2225	76.7295	53.24	264.654	158.438	52	48.749
		10							284.752	317.9	132.678	89.232	71.25	32.4	48.9985	38.7855		147.875	51.2	51.156
		11	227.254	1161.29	71.7925	29.4335	222.912	234.476	359.734	354.025	157.577	71.424	56.3295	36	51.6375	31.487		123.008	48.074	45.6	129.6	84.5325	140.306	100.138	107.892	81.12
		12	272	1326.65	73.728	56.448	277.248	247.798													142.228	72.828	138.915	123.462	109.551	65.664
		13
		14	342.216		76.832	46.464	437.382	301.158	507.84	558.657	187.911	61.952	58.752	19.35	32.856	23.275		113.4	0	32.4625	186.293	81.648	148.838	131.196	131.712	77.064
		15	394.944		76.832	67.626	641.144	382.925													172.032	87.725	178.537	127.008	146.334	86.528
		16							855.523	757.741	235.52	49.368	28.175	22.528	38.808	24.624		94.08	0	21.15
		17							1337.72	1138.69	289.858	20.992	0	16.072	23.698	14.534		97.47	0	24.064
		18	511.488		85.833	98.784	1323.21	749.909		1485.43	340.312	27.38	24.624	0	25.725	0		97.47	0	21.6225	204.25	94.77	192.821	187.308	209.484	85.176
		19	603.432		90.584	102.344		893.83													227.85	91.854	198.832	209.484	219.006	79.768
		20
		21	1028.77		104.976	126.514		1414.94			603.45	15.3	13.851	0	23.976	0		116.614	0	13.122	276.538	90.396	247.5	227.85	243.648	95.648
		22	1263.24		129.514	153.6						0	17.92	0	0	0		124.2	0	0	342.4	99.825	265.696	270	308.367	93.775
		23
		24										0	0	36.982	0	0		135.816	0	0
		25			217.716	254.947						0	0	26.3375	0	0		172.062	0	0	443.576	109.33	437.382	366.912	350.413	116.058
		26			320.568	355.008						0	0	0	0	0		203.35	0	0	552.96	136.93	463.89	439.615	428.125	121.104
		27			458.788	442.225															613.836	149.504	512.79	529.92	489.268	122.786
		28										0	0	0	20.48	0		211.722	0	0
		29			681.984	640.452						0	0	0	0	0		250.463	0	0	790.272	189.037	646.07	718.801	611.888	132.278
		30
		31
		32				942.21						0	0	0	0	0		268.324	0	0	1037.88	205.35	820.816	920.465	793.904	150.822
		33				1222.52															1219.68	210.495	1112.9	1228.39	1079.57	176.418
		34
		35																				214.243	1202.85			186.293
		36																				248.368				208.25
		37										0	0	0	12.936	0		388.29	0	0		267.696				246.42
		38										0	0	0	0	0		537.824	0	0
		39										0	0	0	0	0		677.217	0	0		397.488				281.627
		40																				483.84				304
		41																				503.382				354.025
		42										0	0	0	0	0		1295.06	0	0		583.495				399.384
		43										0	0	0	0	0			0	0		628.425				402.688
		44
		45										0	0	0	0	0			0	0		655.987				508.07
		46										0	0	0	0	0			0	0						514.425
		47																				851.238				588.06
		48										0	0	0	0	0			0	0		1004.67				683.55
		49										0	0	0	0	0			0	0						831.67
		50										0	0	0	0	0			0	0						861.908
		51																								909.72
		52
		53										0	0	0	0	0			0	0						1127.11
		54																								1302.53
		55										0	0	0	0	0			0	0
		56										0	0	0	0	0			0	0
		57										0	0	0	0	0			0	0
		58										0	0	0	0	0			0	0
		59										0	0	0	0	0			0	0
		60										0	0	0	0	0			0	0
	C	Sham IR + ICI	TM IR + ICI	TM + C-DLN IR + ICI		D	Cell count				% of CD45.2+				E	Cell count					% of CD45.2
			-81.28					Sham IR + ICI	TM IR + ICI			Sham IR + ICI	TM IR + ICI				Sham IR + ICI	TM IR + ICI	TM + C-DLN IR + ICI			Sham IR + ICI	TM IR + ICI	TM + C-DLN IR + ICI
			-80.47				Day 2	4813.29	27731.4		Day 2	32.6	37.6			Day 2	1845.59	9071.72	1753.86		Day 2	12.5	12.3	4.34
			-78.31					28514	23265			27.8	44				6400.27	6397.88	1216.04			6.24	12.1	6.27
			-77.51					8049.02	7357.24			47.4	25.3				3345.27	1282.43	2161.38			19.7	4.4	4.25
			-75.34					11774.9	24491.9			44.4	39.7				4269.72	7279.7	4394.86			16.1	11.8	7.28
			-71.47					953.311	12373.2			38.5	35.5				269.899	4600.74	5172.2			10.9	13.2	7.4
			-65.26						6777.82				32.7					2155.64	4925.63				10.4	9.8
		-29.46							7109.62				33.6					2050.36	651.467				9.69	3.49
		-2.56					Day 7	4437.99	41415.1		Day 7	40	89.6						4375.97					12
				2.66				10973.5	37459.5			72.2	73.2			Day 7	2108.04	33834.7	4620.67		Day 7	19	73.2	42.7
				3.96				6696.62	21957.3			41.9	78.7				6489.85	25075.4	10288			42.7	49	37.7
				15.97				7240	4740			75	83.8				4171.4	14452.2	3294.04			26.1	51.8	25.6
		16.48						12200	9610			70.9	90.7				4710	2880	335			48.8	50.9	23.4
			21.76					32500	13800			65.5	81.6				9180	5090	1380			53.2	48.1	27.4
		22.7						8060	35900			56.8	94.4				23500	7710	2710			47.3	45.5	49.6
				24.77			Day 10	7941.84	2189.18		Day 10	59.3	85.3				3460	30900				24.4	81.3
				31.97				7580.44	4372.71			65.6	67.3
				36.57				5531.85	3065.53			64.7	76.2
		80.69						5569.19	3625.37			63.5	70.3
		96.03
		97.49
		119.02
			167.45
		195.83
	G						H	% of PD-1+ CD8+				Cell count
			Sham IR + ICI	TM IR + ICI	TM + C-DLN IR + ICI			Sham IR + ICI	TM IR + ICI	TM + C-DLN IR + ICI		Sham IR + ICI	TM IR + ICI	TM + C-DLN IR + ICI
		Day 2	3580	9353	933			76.8	91.2	87.7		1575.49	28380.4	3506.09
			2985	6296	5215			70.7	85.7	76.9		3678.1	18985.6	8350.5
			6420	3291	4672			76.2	87.1	86.1		1527.92	11969.1	2238.92
			4499	7214	5541
			4821	6836	4405
				4492	5234
				4526	4999
					5865
		Day 7	11745	11526	12843
			11315	14451	11399
			12104	16041	12515
			11922	10584	7140
			10721	10564	9310
			8876	8936	10769
			6143	15273

## Sheet: Fig. 4
	B	Days after tumor IR	Sham IR + ICI	TM IR + ICI	TM + C-DLN IR + ICI	TM + A2-DLN IR + ICI	TM + A7-DLN IR + ICI		C	Sham IR + ICI	TM IR + ICI	TM + C-DLN IR + ICI	TM + A2-DLN IR + ICI	TM + A7-DLN IR + ICI
		22	1							5.4481	0.1517	4.2698	0.08802	0.1148
		12	1							6.8233	0.1258	2.2005	0.09158	0.09838
		30	0							2.469	0.08106	4.1056	0.09646	0.1214
		34	1							3.9193	0.1389	4.1592	1.1183	0.1097
		19	1							6.0298	0.09937	3.7245	3.3865	4.056
		22	1							6.1607	1.5156	2.0996	1.4063	3.3016
		18	1							6.1663	3.2508		1.4799	0.1179
		18	1							6.8422	0.1072		0.1041	0.06724
		22	0							2.7467	0.1181		2.8302
		60		0									2.891
		60		0									1.9236
		60		0									4.2409
		60		0									0.07696
		60		0
		10		0
		43		1
		60		0
		60		0
		33			1
		49			1
		34			1
		34			1
		34			1
		53			1
		60				0
		60				0
		60				0
		60				1
		40				1
		58				1
		50				1
		60				0
		44				1
		46				1
		51				1
		30				1
		60				0
		60					0
		60					0
		60					0
		60					0
		39					1
		43					1
		60					0
		60					0
	D	Days after tumor IR	TM + A2-DLN IR + ICI													TM + A7-DLN IR + ICI
		0	74.4385	85.176	101.338	120.6	95.2875	86.022	86.2125	89.2375	95.8455	76.7295	104.976	117.74	61.364	92.2625	97.556	103.968	91.2925	117.975	113.4	95.506	56.3295
		1	84.564	101.338	128.375	154.638	146.072	111.6	98.784	102.689	95.648	112.694	105.056	164.152	64.827	93.775	96.8	114.376	84.035	157.604	141.537	103.518	67.5
		2	107.911	112.091	130.696	158.994	142.228	107.911	95.2875	119.164	100.92	148.838	106.434	169.016	66.816	102.602	106.624	93.312	102.528	174.08	132.618	98.315	83.106
		3							78.416	108	77.2475	144.15	141.398	183.75	65.664	104.284	106.624	105.593	128.797	174.636	148.104	94.64	99.238
		4	72.828	87.48	88.4835	144.869	80.631	73.75	62.208	100.92	83.1875	126	161.448	188.65	67.228	90.75	93.312	82.8655	114.95	171.058	120.094	91.2925	55.6875
		5	64.827	70	81.12	118.8	91.035	70.8295
		6	66.3255	66.25	81.12	122.793	101.124	74.1285
		7							58.752	48.074	55.225	90.396	91.25	207.831	37.6	57.132	63.36	83.106	71.944	147.6	120.6	78.75	42.025
		8	49.6125	51.304	47.628	117.212	79.3305	46.746
		9							70	61.852	63.75	98.784	111.925	219.375	44	51.6375	62.9565	91.854	77.234	123	99.825	59.048	22.3245
		10							66.27	48.4	66.3255	95.506	104.976	207.831	36.504	54.1205	25.3265	74.36	40.425	158.143	109.76	66.27	22.869
		11	44.528	54.675	36.504		67.968	37.2645	67.5	45.496	60.025	99.825	77.315	189.037	25.92	48.4	15.979	48.4	46.93	159.526	97.686	46.746	25.432
		12	46.575	43.706	22.542	89.376	65.596	37.2645
		13
		14	26.6955	0	18.7395	113.49	70.8295	35.594	48.51	27.5625	68.9265	122.4	76.032	208.088	19.602	22.869	30.8025	37.8225	30.492	163.724	106.624	40	20.23
		15	0	0	0	95.648	86.528	44.5465
		16							59.643	29.16	75.843	148.838	85		29.602	39.69	16.65	34.2225	0	186.543	140.899	23.4135	13.456
		17							44.982	0	77.2475	128.797	76.832	245.48	14.85	34.2225	0	20.184	0	231.2	134.54	27.864	0
		18	0	0	0	86.2125	116.964	38.7855	50.336	0	94.08	142.2	72.576	291.2	10	32.8	13.122	0	0	264.384	153.6	21.964	0
		19	0	0	0	59.904	118.588	38.7855
		20
		21	0	0	0	56.074	172.032	41.6	53.958	0	113.132	158.76	80.4335	463	15.3	15.75	0	0	0	306.562	198.45	0	0
		22	0	0	0	32.8	216.625	48.9985	46.464	0	124.2	173.225	85	462.721	0	0	0	0	0	346.788	240.944	0
		23
		24							62.208	0	147.994	203.35	105.338	570	0	0	0	0	0	393.66	306.56	0	0
		25	0	0	0	41.6025	292.5	49.392	83.106	0	175.071	260.876	106.434	683.158	0	0	0	0	0	444.337	320.339	0	0
		26	0	0	0	31.046	366.458	58.725	78.652	0	179.56	291.964	111.925	766.14	0	0	0	0	0		388.129	0	0
		27	0	0	0	33.6	398.664	67.228
		28							80.0565	0	194.208	324.576	132.278	847.728	0	0	0	0	0	488.2	419.476	0	0
		29	0	0	0	28.749	420.079	90.75	115.351	0		404.6	174.636	1078.12	0	0	0	0	0			0	0
		30
		31
		32	0	0	0	33.6	480.298	98.315	126.514	0	257.032		174.08	1076.32	0	0	0	0	0	557.568		0	0
		33	0	0	0	35.7435	530.16	113.438
		34
		35	0	0	0	43.56	566.784	123.462
		36	0	0	0	37.926		127.832
		37	0	0	0	48.6	836.37	147.6	129.6	0	419.476	578.812	230.688		0	0	0	0	0	998.487	615.322	0	0
		38							142.228	0	464.788	610.018	241.056		0	0	0	0	0	1269.76	661.5	0	0
		39	0	0	0	68.9265	1148.44	186.368	164.775	0	601.126	677.217	270		0	0	0	0	0		831.744	0	0
		40	0	0	0	124.93		202.554
		41	0	0	0	105.593		217.716
		42	0	0	0	164.152		245.072	261.612	0	998.514	760.266	341.172		0	0	0	0	0		1123.85	0	0
		43	0	0	0	189.037		279.936	323.783	0	1157.65	842.402	400.988		0	0	0	0	0			0	0
		44
		45	0	0	0	188.65		279.936	493.056	0		1024	465.75		0	0	0	0	0			0	0
		46	0	0	0	250.312		326.344	584.064	0			639.846		0	0	0	0	0			0	0
		47	0	0	0	246.42		393.66
		48	0	0	0	273.8		443.76	683.816	0			807.908		0	0	0	0	0			0	0
		49	0	0	0	322.452		525.843	734.217	0			925.75		0	0	0	0	0			0	0
		50	0	0	0	399.384		533.232		0					0	0	0	0	0			0	0
		51	0	0	0	429.792		540.562
		52
		53	0	0	0	512.488		600.848		0					0	0	0	0	0			0	0
		54	0	0	0	562.176		728.28
		55	0	0	0	668.367		849.491		0					0	0	0	0	0			0	0
		56	0	0	0	741.576		945.587		0					0	0	0	0	0			0	0
		57								0					0	0	0	0	0			0	0
		58								0					0	0	0	0	0			0	0
		59	0	0	0	1065.6		1461.89		0					0	0	0	0	0			0	0
		60	0	0	0	1137.6				0					0	0	0	0	0			0	0
	E	TM + A2-DLN IR + ICI	TM + A7-DLN IR + ICI		F		BEST RESP	BEST AVG RESP	mRECIST
		-88.6				Sham IR + ICI	206.82	119.02	mPD
		-87.47					552.31	195.83	mPD
		-86.23					-1.42	16.48	mSD
			-82.5				-64.31	-29.46	mPR
			-79.57				68.39	22.7	mPD
			-79.36				158.28	96.03	mPD
		-79.06					173.25	97.49	mPD
			-78.72				124.32	80.69	mPD
			-78.09				-9.17	-2.56	mSD
		-78.07				TM IR + ICI	-100	-78.31	mCR
			-77.72				-100	-71.47	mCR
		-36.76					-100	-80.47	mCR
		-33.57					-100	-75.34	mCR
		-25.51					-100	-77.51	mCR
		-22.18					250.87	167.45	mPD
		-6.4					-10.45	21.76	mSD
		-2.26					-100	-81.28	mCR
			5.51				-100	-65.26	mCR
			38.36			TM + C-DLN IR + ICI	40.41	31.97	mPD
		49.26					-7.54	3.96	mSD
		55.16					25.39	36.57	mPD
							7.34	15.97	mSD
							5.24	24.77	mSD
							-27.64	2.66	mSD
						TM + A2-DLN IR + ICI	-100	-86.23	mCR
							-100	-87.47	mCR
							-100	-88.6	mCR
							-76.16	-36.76	mPR
							-31.16	-2.26	mSD
							-58.62	-33.57	mPR
							-47.82	-25.51	mSD
							-100	-79.06	mCR
							-42.38	-22.18	mSD
							17.81	49.26	mPD
							-30.86	-6.4	mSD
							60.56	55.16	mPD
							-100	-78.07	mCR
						TM + A7-DLN IR + ICI	-100	-78.09	mCR
							-100	-82.5	mCR
							-100	-79.57	mCR
							-100	-79.36	mCR
							25.11	38.36	mPD
							-13.86	5.51	mSD
							-100	-78.72	mCR
							-100	-77.72	mCR
	G	% of CD45.2					Cell count
		Sham IR + ICI	TM IR + ICI	TM + C-DLN IR + ICI	TM + A2-DLN IR + ICI		Sham IR + ICI	TM IR + ICI	TM + C-DLN IR + ICI	TM + A2-DLN IR + ICI
		12.711	72.5412	40.0526	60.329		1410.28	33530.2	11371.1	4334.19
		41.2055	46.354	35.1364	62.5488		6262.71	23721.3	3119.62	9588.45
		17.8785	50.246	24.7808	53.9176		2857.41	14018.6	9200.5	3188.63
		47.5	49.7	22.8			4590	2810	327
		50.3	46.9	26.9			8680	4970	1350
		40.2	43.9	48.9			19900	7430	2670
		21.9	79.2				3110	30100

## Sheet: Fig. 5
	B	Days after tumor IR	Sham IR + ICI	TM IR + ICI	TM + C-DLN IR + ICI	TM + NEO-DLN IR + ICI
		12	1
		35	0
		18	1
		18	1
		35	0
		26	0
		17	1
		12	1
		26	1
		35		0
		35		0
		35		0
		35		0
		35		0
		35		0
		35		0
		35		0
		21			1
		35			1
		35			0
		34			1
		35			0
		26			1
		32			1
		32				1
		35				0
		32				0
		33				0
		33				1
		25				1
		22				1
		32				1
	C	Days after tumor IR	Sham IR + ICI									TM IR + ICI								TM + C-DLN IR + ICI							TM + NEO-DLN IR + ICI
		0	162.662	81.461	109.651	90.944	80.0565	66.0275	90.75	95.506	74.36	159.359	154.213	138.6	81.461	75.429	94.221	77.064	64.061	230.625	74.431	85.6745	106.434	123.008	95.648	100.352	222.376	77.064	90.75	111.6	83.75	152.806	156.325	149.504
		1	170.582	65	104.43	108.841	80.19	52.6965	83.1875	116.463	76.25	156.816	149.988	160.55	94.221	77.064	70.304	63.75	62.422	255.881	66.816	74.1285	132.095	114.873	105.593	104.362	240.318	70	109.8	115.2	107.892	245.48	178.537	159.744
		2						73.2305	80.19	180.589	64.512
		3	197.173	80.19	109.8	152.46	70					152.806	158.994	182.648	83.1875	82.472	72.828	68.9265	66.816	251.982	74.1285	70	164.775	105.966	148.84	112.091	200.9	74.4385	128.797	120.933	91.25	203.456	191.896	191.896
		4						83.824	77.2475	343.746	48.074
		5	274.604	64.512	133.12	154.213	68.4285	76.7295	78.652	459.418	49.368	135	148.838	166.887	45.864	77.064	74.36	56.3295	62.775	321.512	68.75	57.434	158.76	116.614	144	110.466	240.125	71.5275	154.791	102.602	93.75	207.103	169.984	208.25
		6	321.512	68.75	157.216	161.604	47.628	75.712	68.75	546.013	45.3005	144.15	105.056	145.119	48.4	86.2125	55.016	52.9	57.112	328.738	64.061	53.6625	155.682	105.966	178.596	103.518	252.486	50.625	149.916	88.938	92.5	230.688	177.45	209.484
		7						92.5965	102.602	766.324	56.074
		8	441.099	0	202.612	203.35	27.5625	97.556	109.33	764.048	49.368	142.228	88.4835	137.5	34.992	84.7	51.304	26.01	46.225	363.968	87.48	48.6	144.15	115.351	177.45	103.488	232.73	46.464	151.838	77.064	100.048	233.28	179.562	237.141
		9						104.284	140.899	899.433	55.016
		10	651.688	0	321.726	270.738	63.75					140.306	62.208	148.84	23.12	57.6	31.487	27.744	40.3065	393.348	55.6875	34.983	146.853	81.461	189.486	120.6	232.73	26.011	142.2	70.304	113.764	271.472	195.272	247.798
		11
		12	1000	0	451.584	376.248	0	118.354	302.379	1283.9	56.3295	124.2	51.9115	175.338	10.368	67.5	17.408	0	44.5465	450.636	82.472	26.01	186.517	75.712	239.447	151.552	278.663	13.0355	180.224	54.675	130.144	337.892	221.804	292.032
		13	1087.51	0	545	524.354	0					98.784	34.4	174.08	16.2	83.106	15.979	0	43.706	633.938	99.0945	12.152	187.272	43.56	261.792	159.744	292.032	0	174.08	49.726	127.05	368.562	281.627	316.028
		14		0	689.098	688.176	0	162.662	436.364	1636.23	58.752	121.104	0	172.062	0	94.221	0	0	50.336	664.042	99.0945	0	227.812	30.42	321.411	177.315	336	0	200.376	57.434	158.143	417.874	335.16	330.672
		15		0	848.718	770.062	0	174.24	503.36		92.512	121.835	0	152.806	0	104.284	0	0	61.056	733.1	120.933	0	278.842	32	397.375	221.778	373.968	0	224.264	58.5385	188.012	523.45	428.546	359.856
		16						209.202	730		108.841
		17						237.16	1072.6		128.797
		18		0	1051.26	1158.95	0	282.408	1281.01		167.936	118.354	0	162.662	0	127.008	0	0	85.6745		147.456	0	305.942	15.8565	534.578	281.627	509.913	0	247.009	51.6375	231.886	559.836	606.375	410.478
		19		0	1225.45	1513.23	0	317.9	1663.99		218.05	128.375	0	141.398	0	117.212	0	0	89.888	877.23	147.456	0	355.008	40.678	617.463	329.6	571.438	0	281.25	67.626	253.125	650.25	765.184	467.877
		20						360.096			279.864
		21		0	1588.6		0	455.054			351.31	156.816	0	175.338	0	129.514	0	0	110.466	1148.44	178.537	0	409.05	44.528	673.672	427.734	681.408	0	336	68.9265	388.8	813.186	906.304	571.392
		22		0			0	541.008			437.382	193.55	0	179.562	0	168.683	0	0	148.838	1326.67	207.831	0	482.837	48.6	815.36	548.352	744.188	0	386.538	71.656	445.423	892.688	1048.38	680
		23						525.312			606.744
		24
		25		0			0					178.024	0	178.176	0	195.272	0	0	210.495		285.404	0	561.834	66.25	948.787	602.761	795.706	0	439.615	89.376	529.254	1051.47	1089.54	786.52
		26		0			0	763.992			1544.83	190.44	0	193.027	0	209.088	0	0	275.684		312.666	0	696.632	68.9265	1093.75	694.575	847	0	478.216	87.725	565	1233.7	1187.84	807.154
		27		0			0					213.16	0	204.723	0	266.45	0	0	265.243		396.05	0	686.94	71.25	1255.92	758.16		0	496.375	106.171	688.176	1394.21	1298.09	845.64
		28		0			0						0		0	289.688	0	0	303.116		464.788	0	750.2	74.1285	1426.44	810.7		0	550	113.4	750.2	1485.43	1385.8	940.8
		29		0			0					225	0	216.625	0	302.379	0	0	351.31		525.351	0	812.25	90.396	1545.34	884.352	879.194	0	634.834	128.993	802.816	1638.14	1577.8	955.206
		30
		31
		32		0			0					254.947	0	241.968	0	356.372	0	0	473.812		700.979	0	892.143	100.92		1195.2	1120.88	0	689.062	216.562	861.184			1111.64
		33		0			0					265.243	0	261.121	0	419.05	0	0	516.096		828.478	0		109.33		1309.77		0		246.402	1137.09			1266.13
		34
		35
	D	Sham IR + ICI	TM IR + ICI	TM + C-DLN IR + ICI	TM + NEO-DLN IR + ICI		E		BEST RESP	BEST AVG RESP	mRECIST
		-77.21						Sham IR + ICI	171.17	72.75	mPD
			-74.42						-100	-77.21	mCR
			-72.5						84.78	28.99	mPD
			-70.84						123.6	71.64	mPD
				-70.67					-100	-70.22	mCR
		-70.22							40.24	14.8	mPD
					-69.54				13.06	-9.89	mSD
			-65.42						700	321.01	mPD
				-43.75					-33.61	-25.37	mSD
					-32.46			TM IR + ICI	-38.01	-17.17	mSD
		-25.37							-100	-65.42	mCR
			-17.74						-0.79	13.22	mSD
			-17.17						-100	-70.84	mCR
		-9.89							-23.64	0.87	mSD
				-6.64					-100	-72.5	mCR
			0.87						-100	-74.42	mCR
					4.87				-37.08	-17.74	mSD
				6.41				TM + C-DLN IR + ICI	57.82	32	mPD
			13.22						-25.18	-6.64	mSD
		14.8							-100	-70.67	mCR
					14.82				35.44	41.29	mPD
					15.93				-87.11	-43.75	mPR
		28.99							85.52	57.76	mPD
				32					3.12	6.41	mSD
					34.65			TM + NEO-DLN IR + ICI	4.66	4.87	mSD
				41.29					-100	-69.54	mCR
					46.59				56.69	53.2	mPD
					53.2				-55.44	-32.46	mPR
				57.76					19.46	15.93	mSD
		71.64							52.66	46.59	mPD
		72.75							14.86	14.82	mSD
		321.01							58.62	34.65	mPD

## Sheet: Fig. 6
	B	Sham IR + ICI	TM IR + ICI	TM + C-DLN IR + ICI	TM + A7-DLN IR + ICI	TM + NEO-DLN IR + ICI
		20.43	0.72	187.12	240.53	57.15
		1.21	0.93	268.64	2.05	1.45
		956.13	4.01	1.99	1.05	182.7
		1.22	1.28	261.14	3.83	1.95
		101.05	4.08	1.74	2.13	283.34
		476.43	0.93	349.13	5.65	4228.44
		16.37	0.75	188.28	47.74	355.99
		342.04	1.86		2.5	56.7
		1242.07			0.75
		3436.99
		2377.97
	E		Days after tumor IR	TM + C-DLN IR + ICI													TM + A7-DLN IR + ICI
		Primary tumor	0	127.832	118.8	258.944	331.33	222.188	227.85	91.6735	146.202	105.056	81.461	285.948	141.398	166.464	109.33	244.688	286.875	127.008	301.089	145.8	77.5	194.078	102.85	101.92	128.375	292.896
			1	212.544	140.306	406.451	455.455	195.201	349.811	127.05	174.902	193.55	105.875	221.952	150.701	199.838	133.956	317.9	378.895	148.104	361.669	144.462	132.618	249.158	112.896	183.298	144.869	423.864
			2	252.486	129.6	484.416	571.256	179.562	361.998	171.166	232.75	180.336	151.552	292.966	168.683	252.761	132.618	292.494	499.234	145.408	473.062	163.37	152.46	314.928	132.278	198.45	230.625	419.05
			3
			4	341.005	138.915	534.336	658.317	190.125	529	180.589	301.158	279.864	165.888	445.5	216.302	310.005	137.677	210.938	575	132.962	444.337	165.292	139.425	431.695	155.648	202.176	275.684	527.589
			5
			6
			7	342.216	115.351	631.774	477.9	156.645	501	180	224.45	216.302	222.188	335.16	252.761	460.275	115.34	194.508	555.955	83.1875	301.089	141.332	83.1875		105.593	167.706	310.464	851.472
			8	419.813	94.77	631.774	488.448	176.824	578.259								101.92	173.95	504.752	87.725	320.625
			9	345.744	104.362	499.554	469.3	178.605	472.017	153.664	317.202			336.2	248.368		73.75	181.3	405.769	91.854	317.812	115.182	87.88	275.699	92.2625	268.363	336.518	710.803
			10	321.489	104.976		577.422	163.84	459.418								101.338	186.517	396.9	84.27
			11	308.367	102.06		580	154.422	411.825	155.952	325.494			296.45	303.408		111.328	202.176	304	87.808	406.451	101.25	81.12	312.666	72.576	299.88	348.48	795.706
			12	405	141.398		518.938	150.701	438.893								90.396	181.3	320.339	89.2375	415.438
			13	357.637	105.456		495.144	137.924	439.615								59.248	183.996	295.245	81.648	415.438
			14	383.328	94.64		469.3	174.24	404.942		260.11			164.775	204.161		60.016	202.502	299.218	70.272	437.113	43.218	56.144		37.6			400.988
			15	352.8	89.7345		514.553	156.282	433.35								94.1015	196.992	316.028	75.712	473.062
			16		107.388		490.398		399.384		212.704			204.723	163.84		90.396	239.062		60.7475	509.281	37.044	48.9985	193.55	21.6225	133.12	180.918
			17		102.528		543.956		399.384								75.6315	210.826		56.7	534.668
			18		135.816				416.295		203.456			282.906			72.5	221.778			592.457	23.12	45.864	184.049	12.152		200.9
			19		191.808				399.384								78.416	244.688			658.63
			20		178.85				508.07								71.25	281.6			720
		Secondary tumor	0	75	65.1655	113.4	82.8655	156.282	111.328	58.5385	87.1335	97.686	188.538	128.797	76.032	142.688	62.208	79.3305	106.434	144.15	53.24	61.364	74.431	94.08	97.344	191.808	97.344	77.2475
			1	85.176	71.424	211.722	179.562	171	145.119	94.08	116.64	120.933	287.49	154.422	92.3355	202.419	45.387	76.25	207.025	207.36	75.106	68.75	61.7625	127.8	158.143	252.486	73.728	92.697
			2	106.742	89.888	284.592	196.463	216.31	215.136	117.212	136.237	158.143	320.166	191.631	129.762	303.918	48.074	68.85	279.3	218.05	58.08	86.022	89.7345	213.564	174.636	343.914	102.719	93.636
			3
			4	176.748	125.087	371.2	320	358.858	339.575	133.12	230.3	313.326	558.657	287.712	194.122	419.2	33.462	98.3125	670	265.6	66.654	121.086	107.388	265.243	176.748	558.657	164.075	126.711
			5
			6
			7	254.714	54.675	751.581	493.973	461.7	194.078	424.128	444.36	1071.63	1149.2	716.107	423.612	857.088	25.725	53.016	694.889	278.663	33.048	126	140.662		295.312	733.824	227.254	196.992
			8	371.2	43.706	984.064	410.432	603.648	183.996								28.35	44.376	705	304	47.2
			9	451.156	18.513	1212.03	450.636	693.668	199.838	419.71	426.471			870.124	545.928		24.5055	30.42	627.053	348.174	27.225	91.854	184.19	556.972	210.357	780.275	283.024	383.268
			10	552.25	0		410.432	605.176	202.502								19.35	37.8225	845.64	423.2
			11	622.725	0		479.859	806.284	176.4	586.558	460.768			962.361	684.28		13.122	30.324	780.376	451.25	0	121.838	183.6	503.382	208.373	786.258	274.752	651.766
			12	784.16	0		540	837.522	223.818								30.456	30.324	811.512	534.528	0
			13	815.85	0		565	741.888	223.818								13.8765	28.0645	859.872	550.525	0
			14	968	0		603.432	983.15	284.8		716.107			816.893	769.896		9.464	26.011	991.44	653.072	0	116.614	240.161		113.764	953.127	274.443	909.44
			15	1154.12	0		643.552	1190.25	310.4								6.615	28.0645	1429.97	755	0
			16		0		932.908		410.478		810.648			891.075	1045.53		0	26.011		950.267	0	140.899	416.888	745.42	164.714	1080.64	337.953
			17		0		1086.53		590.646								0	28.0645		1102.73	0
			18		0				960.756		1160.95			1052.68			0	7.7175			0	222.912	737.326	984.064	113.764		328.56
			19		0				944.541								42.025	0			0
			20		0				1083.32								71.656	0			0
	F	Days after tumor IR	TM + C-DLN IR + ICI	TM + A7-DLN IR + ICI
		12	1
		20	0
		7	1
		11	1
		14	1
		18	1
		11	0
		16	1
		7	1
		7	1
		7	1
		16	1
		7	1
		20		0
		20		0
		4		1
		16		1
		20		0
		20		0
		20		1
		18		1
		20		0
		9		1
		20		1
		7		1
	G		TM + C-DLN IR + ICI	TM + A7-DLN IR + ICI
		<50% of maximum volume	1	8
		>= 50% of maximum volume	12	4

## Sheet: Fig. 7
	B							C	CD8+						Regulatory T cells						Helper T cells
			Sham IR + ICI	TM IR + ICI	TM + C-DLN IR + ICI	TM + NEO-DLN IR + ICI				Sham IR + ICI	TM IR + ICI	TM + C-DLN IR + ICI	TM + NEO-DLN IR + ICI			Sham IR + ICI	TM IR + ICI	TM + C-DLN IR + ICI	TM + NEO-DLN IR + ICI			Sham IR + ICI	TM IR + ICI	TM + C-DLN IR + ICI	TM + NEO-DLN IR + ICI
		Day -3	0.892			0.659			Day -3	0.891			0.673		Day -3	0.893			0.597		Day -3	0.943			0.622546
			1.01			0.362				1.02			0.318			1.05			0.367			0.996656			0.379746
			0.83			0.615				0.941			0.59			0.788			0.7			0.891704			0.620468
			1.27			0.669				1.15			0.609			1.27			0.644			1.16819			0.602229
			1.28			0.524				1.23			0.495457			1.3			0.462939			1.26			0.432487
			0.825			0.727				0.782991			0.719734			0.911624			0.67366			0.835836			0.713867
			0.983			0.876				1.03063			0.850841			0.916811			0.773838			0.978317			0.819198
			0.913			0.548				0.957855			0.51621			0.876244			0.476966			0.923285			0.497345
		Day 0	0.572289			0.951807			Day 0	0.683			0.91		Day 0	0.488			0.562		Day 0	0.578			0.831
			1.28916			0.5				1.3			0.552			1.42			0.462			1.22			0.442
			1.3253			1				1.27			1.05			1.24			0.826			1.28			0.752
			0.813253			0.831325				0.748			0.843			0.848			0.751			0.922			0.801
			1.03453			0.384997				1.04379			0.421086			0.989105			0.341801			1.0249			0.418403
			1.15386			0.812117				1.17886			0.809059			1.10319			0.776459			1.20922			0.847508
			0.886832			0.393389				0.883492			0.42693			0.92528			0.386564			0.877407			0.454395
			0.924784			0.496398				0.893859			0.54293			0.982422			0.478369			0.888466			0.513218
		Day 4	0.973824	0.999635	0.644776	0.568746			Day 4	1.0173	0.86665	0.650538	0.488797		Day 4	1.12387	0.919523	0.647496	0.614521		Day 4	1.06665	0.876574	0.62742	0.502717
			0.964237	1.55358	0.623841	0.667399				0.856437	1.32647	0.632901	0.452697			0.760157	1.40985	0.546384	0.511978			0.950013	1.25611	0.643065	0.457573
			1.06194	1.19738	0.732541	0.743801				1.12627	0.876477	0.638261	0.540215			1.11597	1.02678	0.613592	0.819646			0.983334	0.853935	0.723086	0.605443
			0.777	1.4654	0.750644	0.450658				0.768069	1.30593	0.744488	0.429458			0.62	1.48469	0.668931	0.460729			0.71582	1.44946	0.623813	0.404625
			1.63	1.25	1.02	0.616				1.59909	1.15084	0.683707	0.480987			1.61	1.44	0.886	0.626			1.60669	1.21874	0.685541	0.484042
			1.32	0.889	0.231	2.19				1.14329	0.78066	0.209015	1.4102			1.36	0.855	0.172	1.95			1.31135	0.781225	0.180413	1.7429
			0.841	0.729	0.618	0.925				1.06019	0.774364	0.572904	0.718962			0.969	0.657	0.512	0.765			0.929314	0.737382	0.579735	0.784415
			0.433	1.05	0.297	0.654				0.429363	0.878872	0.299673	0.59305			0.443	1.09	0.256	0.671			0.43683	0.791556	0.287817	0.598627
			1.38082	0.742	0.395461	0.464454				1.1688	0.760514	0.42663	0.426544			1.52812	0.783	0.427206	0.615463			1.29637	0.661531	0.369118	0.376651
			0.748732	1.12289	0.504846	0.606014				0.940298	1.27973	0.564188	0.794592			0.650662	1.55537	0.490834	0.906341			0.797785	1.29514	0.506405	0.674734
			0.870447	0.948312	0.246458	0.70898				0.890897	0.834184	0.211343	0.6315			0.821213	0.89012	0.236067	0.949705			0.905844	0.907557	0.204795	0.671206
				0.823575	0.421782	0.571052					1.07985	0.525029	0.688724				1.10716	0.481965	0.834859				1.13809	0.438166	0.50913
				0.697623							0.849096						0.988083						0.917532
	D	CD8+						Regulatory T cells						Helper T cells
			Sham IR + ICI	TM IR + ICI	TM + C-DLN IR + ICI	TM + NEO-DLN IR + ICI			Sham IR + ICI	TM IR + ICI	TM + C-DLN IR + ICI	TM + NEO-DLN IR + ICI			Sham IR + ICI	TM IR + ICI	TM + C-DLN IR + ICI	TM + NEO-DLN IR + ICI
		Day -3	27.3			27.9		Day -3	3.86			3.49		Day -3	29.2565			26.103
			27.5			24			4			3.9			27.304			28.9872
			31			26.2			3.66			4.39			29.7156			27.902
			24.8			24.9			3.86			3.71			25.4466			24.9004
			26			25.6			3.06			2.67			26.94			22.53
			25.7			26.8			3.34			2.8			27.66			26.8
			28.4			26.3			2.82			2.67			27.18			25.53
			28.4			25.5			2.9			2.63			27.6			24.77
		Day 0	26.6			21.3		Day 0	3.51			2.43		Day 0	24.5338			21.2028
			22.5			24.6			4.55			3.8			22.949			21.496
			21.3			23.5			3.85			3.4			23.5132			18.269
			20.5			22.6			4.29			3.72			27.5*			23.4097
			23.8			25.8			2.52			2.34			22.48			24.66
			24.1			23.5			2.52			2.52			23.78			23.68
			23.5			25.6			2.75			2.59			22.45			26.21
			22.8			25.8			2.8			2.54			21.8			23.46
		Day 4	27.2	23.1	26.5	22.8		Day 4	4.99	4.07	4.38	4.76		Day 4	26.8431	21.991	24.0558	22.0708
			23	21.7	25.6	20.5			3.39	3.83	3.67	3.85			24.0132	19.341	24.482	19.5027
			25.1	18.3	22.3	17.9			4.13	3.56	3.56	4.51			20.6263	16.7812	23.7785	18.882
			24.3	22.3	25.2	23.8			3.78	4.21	3.76	4.24			21.1658	23.2958	19.874	21.1056
			24.1	22.7	16.4	19.2			4.67	5.47	4.1	4.82			22.6286	22.4556	15.3706	18.0518
			21.3	21.6	22.3	15.8			4.89	4.56	3.52	4.22			22.83	20.192	17.936	18.2774
			31	26.1	22.8	19.1			5.46	4.27	3.93	3.92			25.3816	23.2349	21.5556	19.483
			24.4	20.6	24.8	22.3			4.85	4.92	4.09	4.86			23.1798	17.33	22.2726	21.0192
			15.3	25.2	19.5	16.6			4.61	5	4.5	5.52			15.49	20.4769	15.4	13.38
			22.7	20.6	20.2	23.7			3.62	5.77	4.05	6.23			17.58	19.03	16.55	18.37
			18.5	15.9	15.5	16.1			3.93	3.91	3.99	5.58			17.17	15.79	13.71	15.62
				23.7	22.5	21.8				5.6	4.76	6.09				22.8	17.14	14.71
				22						5.9						21.7
	E		Sham IR + ICI											TM IR + ICI													TM + C-DLN IR + ICI												TM + NEO-DLN IR + ICI
		IFNγ	1.06954	0.558276	1.37218									2.2713	2.56513	1.40451	2.4476										1.61019	0.393732	1.09305	1.57199									1.63957	1.33986	0.772772	0.822723
		TNFα	1.02225	0.916812	1.06093									1.09757	1.13829	0.93979	1.11225										1.02162	0.994681	0.981916	1.04217									1.14825	0.997872	0.909025	1.11557
		PD-1	0.964779	0.878768	0.905301	1.17558	1.07557	1.15228	0.858451	0.989271	0.877723	1.01956	1.10271	0.951951	0.979357	1.11406	1.15925	1.21115	1.1192	1.18831	0.87233	0.893001	1.01601	1.05647	1.03691	1.05558	0.978191	1.14992	1.10823	1.15604	1.08141	1.12245	0.997539	1.30702	1.09649	1.16852	1.44064	1.13873	1.14292	1.07441	1.12718	1.09015	1.30525	1.289	0.964465	1.17059	1.30147	1.15162	1.21254
		TIM-3	0.87478	1.04586	0.936508	1.02469	1.11817	1.0347	0.92644	1.03886	0.927711	1.05301	1.01928	0.80776	1.09347	0.959436	1.02293	1.2134	1.28244	1.12214	0.897294	0.943095	0.956627	1.08916	1.01687	1.11325	0.940035	1.12169	1.18695	1.2328	1.04511	1.03053	1.07842	1.20958	1.46024	1.23373	1.22892	1.17349	1.05291	1.06173	1.14109	1.18166	1.20958	1.19917	1.0347	1.10548	1.53253	1.45783	1.22892
		CTLA-4	0.933366	0.959497	0.870488	1.10077	1.13588	1.002	0.856628	1.14137	0.512161	1.17443	1.31341	0.937449	0.96848	1.05177	1.07709	1.25674	1.15699	1.09812	0.747297	0.939527	1.07714	1.62613	1.58443	1.64003	1.13506	1.38821	1.18324	1.28532	1.1654	1.05246	1.13416	1.04405	2.48784	2.50869	3.14802	2.52953	1.19549	1.07219	1.28695	1.23224	1.36484	1.1654	1.12575	1.26992	2.09868	1.99444	1.79291
	F		Sham IR + ICI											TM IR + ICI													TM + C-DLN IR + ICI												TM + NEO-DLN IR + ICI
		IFNγ	0.997632	0.859088	1.14328									1.29366	1.55299	1.23209	1.23742										1.32386	0.898757	1.17584	1.58437									1.67318	1.47247	1.20722	1.0225
		GrB	0.967466	0.9981	1.03443									0.985989	1.01092	0.988839	0.979577										0.978152	1.04227	1.10853	1.0729									1.11992	1.03515	1.0095	1.04726
		PD-1	0.958823	0.925926	0.917418	1.13125	1.06659	1.07925	0.882811	1.03794	1.00236	0.982721	1.01491	0.994839	0.981793	1.06744	1.10601	1.18399	0.99935	1.06015	0.865272	0.924516	0.926519	1.03019	1.11422	1.06457	1.02065	1.27361	1.1338	1.19676	1.1572	1.14668	1.14473	1.18916	1.17534	1.23918	1.4422	1.23263	1.12132	1.07651	1.1355	1.14543	1.28349	1.20164	1.07964	1.23009	1.05256	1.2741	1.17861
		TIM-3	0.911368	1.06166	0.932563	1.02697	1.06744	0.993036	0.985662	1.0213	1.03397	1.02335	0.942675	0.842004	1.08285	0.976879	1.03083	1.18882	1.20811	1.0213	0.924211	0.990578	0.915074	0.95966	0.976645	0.976645	1.08863	1.24085	1.20809	1.27938	1.10365	1.00164	1.08521	1.14666	1.27389	1.19533	1.15074	1.08917	1.13295	1.20424	1.21195	1.2447	1.21549	1.11225	1.03482	1.04342	1.54352	1.46497	1.13588
		CTLA-4	0.920816	0.956059	0.865327	1.12103	1.13677	1.15224	0.456716	1.39104	0.935246	1.00969	1.05506	0.953809	0.955309	1.07304	1.08953	1.28224	1.36119	1.22388		0.689552	0.987592	1.0853	1.14812	1.03877	1.15927	1.43296	1.18326	1.30849	1.67164	1.46269	1.63582	1.16418	1.21326	1.2563	1.3005	1.17371	1.20501	1.08203	1.29874	1.24025	2.13433	1.71642	1.58806	1.96418	1.0632	1.20628	1.15975
	G
			Sham IR + ICI	TM IR + ICI	TM + C-DLN IR + ICI	TM + NEO-DLN IR + ICI
		Day -3	3.89			6.84
			3.68			7.46
			4.03			6.38
			4.05			6.28
		Day 0	4.94			5.99
			5.25			7.22
			5.81			8.15
			5.89			7.79
		Day 4	4.82	6.56	10.7	11.1
			3.31	6.2	7.58	7.68
			5.52	5.76	9.29	5.98
				6.68	10.2	7.77
[truncated: 1 more columns]

## Sheet: Fig. 8
	C	CD45-			FRCs			LECs			BECs
		Sham IR	Day 9 after IR		Sham IR	Day 9 after IR		Sham IR	Day 9 after IR		Sham IR	Day 9 after IR
		1.19415	0.546281		1.17495	0.463724		1.16797	0.381859		1.33617	1.22553
		0.805847	0.805356		0.825055	0.743255		0.832027	0.766517		0.66383	1.16974
		1.06978	0.784964		1.12135	0.690438		0.985988	0.74748		0.922276	1.31064
		0.930218	0.982874		0.878648	0.937155		1.01401	1.18363		1.07772	0.995122
		0.792571	0.846991		0.774562	0.856597		0.860179	0.533186		0.787337	1.08878
		1.20743	0.498224		1.22544	0.530507		1.13982	0.282003		1.21266	0.599323
		1.03333	0.967005		0.986438	0.989129		1.05543	0.763817		1.24395	1.10633
		0.966666	0.900686		1.01356	0.904658		0.944566	0.659166		0.756051	1.08638
		1.01765	0.832702		1.026	0.804389		0.922682	0.787596		1.0757	1.00332
		0.98235	0.36255		0.974001	0.391397		1.07732	0.26022		0.924305	0.352116
			0.977062			1.03403			0.657323			1.08198
	D	FRCs						BECs						LECs
		ICAM-1		VCAM-1		SCA-1		ICAM-1		VCAM-1		SCA-1		ICAM-1		VCAM-1		SCA-1
		Sham IR	Day 9 after IR	Sham IR	Day 9 after IR	Sham IR	Day 9 after IR	Sham IR	Day 9 after IR	Sham IR	Day 9 after IR	Sham IR	Day 9 after IR	Sham IR	Day 9 after IR	Sham IR	Day 9 after IR	Sham IR	Day 9 after IR
		1.07757	1.64879	0.929605	1.34619	1.18264	0.94622	1.10321	1.59355	0.883685	0.997658	1.13212	0.71432	0.96554	0.867089	0.973889	0.944727	0.789087	0.843652
		0.92243	0.934125	1.0704	1.22662	0.817355	1.03975	0.896793	0.952508	1.11632	0.729118	0.867885	0.837808	1.03446	1.03891	1.02611	0.868769	1.21091	0.975866
		0.861358	1.33011	0.980329	1.08997	1.06935	0.967004	1.05009	1.45284	1.03027	0.685608	0.973564	0.899407	0.874108	0.852466	0.997717	0.935328	0.973889	0.959077
		1.13864	1.44488	1.01967	1.26604	0.930646	1.22229	0.949912	1.24398	0.969725	0.918491	1.02644	1.02058	1.12589	1.05093	1.00228	1.09308	1.02611	0.944727
		0.857727	1.49473			1.03628	0.926694	1.03627	1.34858			1.02834	0.917622	0.957686	1.02542			0.997717	0.868769
		1.14227	1.12501			0.963724	0.900398	0.963727	1.0914			0.971662	0.822175	1.04231	1.40067			1.00228	0.935328
			1.2819				1.11176		1.22443				0.987989		1.26149				1.22058
	E	MedRCs			TRCs
		Sham IR	Day 9 after IR		Sham IR	Day 9 after IR
		1.23072	0.299514		1.14689	0.596195
		0.769284	0.52328		0.853108	0.736223
		1.13272	0.493398		1.03782	0.817415
		0.867277	0.805492		0.96218	1.04773
		0.664249	0.55103		0.736772	1.09628
		1.33575	0.450777		1.26323	0.567934
		0.951733	0.794819		1.07891	1.0896
		1.04827	1.04476		0.921089	0.88129
		1.00188	0.556384		1.03352	0.936642
		0.998118	0.250994		0.966483	0.464921
			0.763857			1.19388

## Sheet: Fig. 9
	B	CCL19				CCL21
		Sham IR	Day 2 after IR	Day 9 after IR		Sham IR	Day 2 after IR	Day 9 after IR
		0.982687	0.160532	0.171793		1.1221	0.335946	0.282886
		1.0067	0.347722	0.903225		0.886295	0.360817	0.700932
		1.01061	0.578578	0.768364		1.03348	0.722608	0.581405
			0.36037	0.54849		0.958125	0.71451	0.338028
	C	Sham IR	Day 9 after IR		E	Sham IR	Day 9 after IR
		0.216734	0.0320149			1.07244	0.740425
		0.083688	0.0997718			0.92756	0.733868
		0.158722	0.0668265			0.944089	0.614904
		0.505634	0.0400561			1.04376	0.517178
		0.152217	0.0625953			1.01215	0.594775
		0.0522877	0.0515194
	G	CCL19 conc.	Sham IR					Day 9 after IR
		0	0.148298	0.263339	0.329728	0.569154	0.497407	0.246931	0.110616	0.106868	0.285658	0.356838
		10	0.293529	0.353109	0.439476	0.594314	1.07464	0.371416	0.266995	0.240523	0.396877	0.552796
		50	1.41979	1.18507	1.33776	1.49739	1.44494	1.5143	2.01787	1.13794	1.35808	1.38713
		100	4.64186	2.77404	3.3108	2.69782	1.48208	6.93635	9.64431	3.97357	2.58674	3.58541

## Sheet: Fig. 10
	B	CCL19					CCL21
		Sham IR + ICI	TM IR + ICI	TM + C-DLN IR + ICI	TM + NEO-DLN IR + ICI		Sham IR + ICI	TM IR + ICI	TM + C-DLN IR + ICI	TM + NEO-DLN IR + ICI
		0.810923	0.864784	0.390012	0.493501		1.01022	0.805498	0.68668	0.793795
		0.874699	0.974848	0.624967	0.451704		0.729426	0.844319	0.63087	0.521421
		1.1587	1.1492	0.436694	0.657362		1.26332	0.854463	0.892942	0.852533
		1.15568	1.54085	0.454414	0.917863		0.997034	1.08604	0.55053	0.641993
	C	Cell count						% of cDC
			Sham IR + ICI	TM IR + ICI	TM + C-DLN IR + ICI	TM + NEO-DLN IR + ICI			Sham IR + ICI	TM IR + ICI	TM + C-DLN IR + ICI	TM + NEO-DLN IR + ICI
		Day -3	1.11			0.4		Day -3	21.2			11.3
			0.741			0.909			19.2			16.2
			1.28			0.922			27.4			11.3
			0.871			0.686			20.8			17.3
		Day 0	0.222			0.4		Day 0	11.2509			7.8408
			2.04			0.226			29.1227			11.8456
			1.29			0.582			22.1259			9.3744
			0.447			0.35			20.3661			11.7975
		Day 4	0.486	1.04	0.641	0.546		Day 4	8.4645	13.734	4.6452	9.3978
			1.44	0.834	0.144	2.51			12.4992	11.8657	9.8968	5.4937
			1.72	0.722	0.292	0.578			12.2892	16.2045	5.4953	12.012
			0.877	1.59	0.186	0.477			14.3612	13.425	9.0048	11.0316
			0.474	0.541	0.430122	0.500813			15.2425	10.4856	13	11.5
			0.597656	1.06695	0.366218	0.445214			19.6	22.4	13.4	11.5
			0.900523	1.69965	0.332295	0.674805			19	21.4	9.12	12.7
			1.50182	1.53361	0.400596	0.757583			17.3	17.7	9.03	17.6
				3.2846						17.1

[truncated: 5 more sheets: Supplementary Fig. 1, Supplementary Fig. 2, Supplementary Fig. 3, Supplementary Fig. 4, Supplementary Fig. 6]
